# Supplementary material for: Anti-Protozoan Activities of Polar Fish-Derived Polyalanine Synthetic Peptides
Source: Mar Drugs. 2023 Jul 31;21(8):434. doi: 10.3390/md21080434 (PMC10456387; doi:10.3390/md21080434)
Supplement: Supplementary file 1 [file marinedrugs-21-00434-s001.zip]

Archive with 1 entries (1 files):
- marinedrugs-2494006-supplementary.pdf
